# Supplementary material for: ﻿Three new species and a new record of the genus Lipolexis (Hymenoptera, Braconidae, Aphidiinae) from South Korea
Source: Zookeys. 2025 Jul 15;1245:323–42. doi: 10.3897/zookeys.1245.138802 (PMC12284590; doi:10.3897/zookeys.1245.138802)
Supplement: XML Treatment for Lipolexis [file zookeys.1245.138802-treatment1.xml]

<!DOCTYPE tp:taxon-treatment
  PUBLIC "-//TaxonX//DTD Taxonomic Treatment Publishing DTD v0 20100105//EN" "tax-treatment-NSO.dtd">
<tp:taxon-treatment xmlns:tp="http://www.plazi.org/taxpub"><tp:treatment-meta><kwd-group><label>Taxon classification</label><kwd>
                <named-content content-type="kingdom">Animalia</named-content>
              </kwd><kwd>
                <named-content content-type="order">Hymenoptera</named-content>
              </kwd><kwd>
                <named-content content-type="family">Braconidae</named-content>
              </kwd></kwd-group><mixed-citation publication-type="journal"><person-group><name><surname>Kim</surname><given-names>Sangjin</given-names></name><name><surname>Sohn</surname><given-names>JuHyeong</given-names></name><name><surname>Kim</surname><given-names>Hyojoong</given-names></name></person-group><article-title>﻿Three new species and a new record of the genus <italic><tp:taxon-name><tp:taxon-name-part taxon-name-part-type="genus" reg="Lipolexis">Lipolexis</tp:taxon-name-part></tp:taxon-name></italic> (<tp:taxon-name><tp:taxon-name-part taxon-name-part-type="order">Hymenoptera</tp:taxon-name-part></tp:taxon-name>, <tp:taxon-name><tp:taxon-name-part taxon-name-part-type="family">Braconidae</tp:taxon-name-part></tp:taxon-name>, <tp:taxon-name><tp:taxon-name-part taxon-name-part-type="subfamily">Aphidiinae</tp:taxon-name-part></tp:taxon-name>) from South Korea</article-title><source>Zookeys</source><day>15</day><month>07</month><year>2025</year><volume>1245</volume><fpage>323</fpage><lpage>342</lpage><pub-id pub-id-type="doi">10.3897/zookeys.1245.138802</pub-id></mixed-citation></tp:treatment-meta><tp:nomenclature><label>﻿Genus</label><tp:taxon-name>
              <object-id xmlns:xlink="http://www.w3.org/1999/xlink" content-type="arpha" xlink:type="simple">BCD4A887-58CA-5CFF-BB04-2FAB85C26361</object-id>
              <tp:taxon-name-part taxon-name-part-type="genus" reg="Lipolexis">Lipolexis</tp:taxon-name-part>
            </tp:taxon-name><tp:taxon-authority>Förster, 1863</tp:taxon-authority><tp:nomenclature-citation-list><tp:nomenclature-citation><tp:taxon-name>
                  <tp:taxon-name-part taxon-name-part-type="genus" reg="Gynocryptus">Gynocryptus</tp:taxon-name-part>
                </tp:taxon-name><comment>Quilis, 1931: 25–30.</comment></tp:nomenclature-citation></tp:nomenclature-citation-list></tp:nomenclature><tp:treatment-sec sec-type="type species" id="SECID0EDEAI"><title>Type species.</title><p><italic><tp:taxon-name><tp:taxon-name-part taxon-name-part-type="genus" reg="Lipolexis">Lipolexis</tp:taxon-name-part><tp:taxon-name-part taxon-name-part-type="species" reg="gracilis">gracilis</tp:taxon-name-part></tp:taxon-name></italic> Förster, 1863, type locality Germany.</p></tp:treatment-sec></tp:taxon-treatment>
