# Supplementary material for: ﻿Three new species and a new record of the genus Lipolexis (Hymenoptera, Braconidae, Aphidiinae) from South Korea
Source: Zookeys. 2025 Jul 15;1245:323–42. doi: 10.3897/zookeys.1245.138802 (PMC12284590; doi:10.3897/zookeys.1245.138802)
Supplement: XML Treatment for Lipolexis depressiceps [file zookeys.1245.138802-treatment2.xml]

<!DOCTYPE tp:taxon-treatment
  PUBLIC "-//TaxonX//DTD Taxonomic Treatment Publishing DTD v0 20100105//EN" "tax-treatment-NSO.dtd">
<tp:taxon-treatment xmlns:tp="http://www.plazi.org/taxpub"><tp:treatment-meta><kwd-group><label>Taxon classification</label><kwd>
                <named-content content-type="kingdom">Animalia</named-content>
              </kwd><kwd>
                <named-content content-type="order">Hymenoptera</named-content>
              </kwd><kwd>
                <named-content content-type="family">Braconidae</named-content>
              </kwd></kwd-group><mixed-citation publication-type="journal"><person-group><name><surname>Kim</surname><given-names>Sangjin</given-names></name><name><surname>Sohn</surname><given-names>JuHyeong</given-names></name><name><surname>Kim</surname><given-names>Hyojoong</given-names></name></person-group><article-title>﻿Three new species and a new record of the genus <italic><tp:taxon-name><tp:taxon-name-part taxon-name-part-type="genus" reg="Lipolexis">Lipolexis</tp:taxon-name-part></tp:taxon-name></italic> (<tp:taxon-name><tp:taxon-name-part taxon-name-part-type="order">Hymenoptera</tp:taxon-name-part></tp:taxon-name>, <tp:taxon-name><tp:taxon-name-part taxon-name-part-type="family">Braconidae</tp:taxon-name-part></tp:taxon-name>, <tp:taxon-name><tp:taxon-name-part taxon-name-part-type="subfamily">Aphidiinae</tp:taxon-name-part></tp:taxon-name>) from South Korea</article-title><source>Zookeys</source><day>15</day><month>07</month><year>2025</year><volume>1245</volume><fpage>323</fpage><lpage>342</lpage><pub-id pub-id-type="doi">10.3897/zookeys.1245.138802</pub-id></mixed-citation></tp:treatment-meta><tp:nomenclature><label>﻿</label><tp:taxon-name>
              <object-id xmlns:xlink="http://www.w3.org/1999/xlink" content-type="arpha" xlink:type="simple">8AC11699-4351-57C5-B8AA-138EB7CD128B</object-id>
              <tp:taxon-name-part taxon-name-part-type="genus" reg="Lipolexis">Lipolexis</tp:taxon-name-part>
              <tp:taxon-name-part taxon-name-part-type="species" reg="depressiceps">depressiceps</tp:taxon-name-part>
              <object-id xmlns:xlink="http://www.w3.org/1999/xlink" content-type="zoobank" xlink:type="simple">https://zoobank.org/20496CCF-AFDF-4054-AAFE-44EAAAFF5189</object-id>
            </tp:taxon-name><tp:taxon-authority>S. Kim &amp; H. Kim</tp:taxon-authority><tp:taxon-status xmlns:xlink="http://www.w3.org/1999/xlink" xlink:type="simple">sp. nov.</tp:taxon-status><xref ref-type="fig" rid="F2">Figs 2A–M</xref><xref ref-type="fig" rid="F6">, 6E</xref></tp:nomenclature><tp:treatment-sec sec-type="type material" id="SECID0EGGAI"><title>Type material.</title><p><bold><italic>Holotype</italic></bold>: South Korea • ♀; 1549, Chusan-ri, Ongnyong-myeon, Gwangyang-si, Jeollanam-do; <named-content xmlns:xlink="http://www.w3.org/1999/xlink" content-type="dwc:verbatimCoordinates" xlink:type="simple"><named-content content-type="geo-json" specific-use="{&#34;type&#34;:&#34;Point&#34;,&#34;coordinates&#34;:[126.600000,35.030000]}" id="NCID0EUGAI" xlink:type="simple">35°01.8'N, 126°36'E</named-content></named-content>; 10–24 Sep. 2019 by Malaise trap; leg. S. Kim; GenBank: <ext-link xmlns:xlink="http://www.w3.org/1999/xlink" xlink:href="PV165858" ext-link-type="gen" xlink:type="simple">PV165858</ext-link> (Ap23019).</p></tp:treatment-sec><tp:treatment-sec sec-type="diagnosis" id="SECID0E5GAI"><title>Diagnosis.</title><p>In some morphological characters (number of antennal segments, maxillary and labial palpomeres, central carinae of dorsal petiole), <italic><tp:taxon-name><tp:taxon-name-part taxon-name-part-type="genus" reg="Lipolexis">Lipolexis</tp:taxon-name-part><tp:taxon-name-part taxon-name-part-type="species" reg="depressiceps">depressiceps</tp:taxon-name-part></tp:taxon-name></italic> sp. nov. is similar to the other three <italic><tp:taxon-name><tp:taxon-name-part taxon-name-part-type="genus" reg="Lipolexis"/><tp:taxon-name-part taxon-name-part-type="species" reg="gracilis">gracilis</tp:taxon-name-part></tp:taxon-name></italic> group species, <italic><tp:taxon-name><tp:taxon-name-part taxon-name-part-type="genus" reg="Lipolexis">L.</tp:taxon-name-part><tp:taxon-name-part taxon-name-part-type="species" reg="gracilis">gracilis</tp:taxon-name-part></tp:taxon-name></italic>, <italic><tp:taxon-name><tp:taxon-name-part taxon-name-part-type="genus" reg="Lipolexis">L.</tp:taxon-name-part><tp:taxon-name-part taxon-name-part-type="species" reg="pelopsi">pelopsi</tp:taxon-name-part></tp:taxon-name></italic>, and <italic><tp:taxon-name><tp:taxon-name-part taxon-name-part-type="genus" reg="Lipolexis">L.</tp:taxon-name-part><tp:taxon-name-part taxon-name-part-type="species" reg="sulcata">sulcata</tp:taxon-name-part></tp:taxon-name></italic> sp. nov.. However, it clearly differs from them in having deeply depressed and anteriorly narrowed occipital carina (partially obscured in dorsal aspect, while distinctly visible in other species), distinctly elongated F1 and F2 (length/width ratio = 4.7 and 4.3, while &lt; 4.0 in other species), shorter pterostigma/R1 ratio (0.8, while 1.0–1.1 in <italic><tp:taxon-name><tp:taxon-name-part taxon-name-part-type="genus" reg="Lipolexis">L.</tp:taxon-name-part><tp:taxon-name-part taxon-name-part-type="species" reg="gracilis">gracilis</tp:taxon-name-part></tp:taxon-name></italic>, 0.9–1.1 in <italic><tp:taxon-name><tp:taxon-name-part taxon-name-part-type="genus" reg="Lipolexis">L.</tp:taxon-name-part><tp:taxon-name-part taxon-name-part-type="species" reg="pelopsi">pelopsi</tp:taxon-name-part></tp:taxon-name></italic> and 1.1 in <italic><tp:taxon-name><tp:taxon-name-part taxon-name-part-type="genus" reg="Lipolexis">L.</tp:taxon-name-part><tp:taxon-name-part taxon-name-part-type="species" reg="sulcata">sulcata</tp:taxon-name-part></tp:taxon-name></italic> sp. nov.), and more elongated hind femur (length/width = 5.2, while &lt; 4.5 in other species).</p></tp:treatment-sec><tp:treatment-sec sec-type="description" id="SECID0E2JAI"><title>Description.</title><p><bold>Female.</bold> Length of body about 3.0 mm (Fig. <xref ref-type="fig" rid="F2">2A</xref>). Length of forewing 1.5 mm (Fig. <xref ref-type="fig" rid="F2">2J</xref>).</p><fig id="F2" position="float" orientation="portrait"><object-id xmlns:xlink="http://www.w3.org/1999/xlink" content-type="doi" xlink:type="simple">10.3897/zookeys.1245.138802.figure2</object-id><object-id xmlns:xlink="http://www.w3.org/1999/xlink" content-type="zenodo_dep_id" xlink:type="simple">16021118</object-id><object-id xmlns:xlink="http://www.w3.org/1999/xlink" content-type="arpha" xlink:type="simple">D3A0EA85-6963-555B-8553-1051A26BC85F</object-id><label>Figure 2.</label><caption><p><italic><tp:taxon-name><tp:taxon-name-part taxon-name-part-type="genus" reg="Lipolexis">Lipolexis</tp:taxon-name-part><tp:taxon-name-part taxon-name-part-type="species" reg="depressiceps">depressiceps</tp:taxon-name-part></tp:taxon-name></italic> sp. nov. <bold>A.</bold> Habitus; <bold>B.</bold> Antenna; <bold>C.</bold> F1 and F2; <bold>D.</bold> Head; <bold>E.</bold> Mesoscutum; <bold>F.</bold> Propodeum; <bold>G.</bold> Dorsal aspect of head; <bold>H.</bold> Dorsal aspect of petiole; <bold>I.</bold> Lateral aspect of petiole; <bold>J.</bold> Forewing; <bold>K.</bold> Ovipositor; <bold>L.</bold> Hind femur and tibia; <bold>M.</bold> Hind tarsus.</p></caption><graphic xmlns:xlink="http://www.w3.org/1999/xlink" xlink:href="zookeys-1245-323_article-138802__-g002.jpg" position="float" orientation="portrait" xlink:type="simple" id="oo_1374421.jpg"><uri content-type="original_file" xlink:type="simple">https://binary.pensoft.net/fig/1374421</uri></graphic></fig><p><bold><italic>Head</italic>.
              </bold> Width of head 1.5× its maximum length in dorsal aspect; occipital carina narrow and deeply compressed anteriorly; head 1.3× wider than mesosoma, with sparse long setae; eye 1.7× as long as temple in dorsal aspect; ocello-ocular line (<abbrev xmlns:xlink="http://www.w3.org/1999/xlink" xlink:title="ocello-ocular line" id="ABBRID0EEMAI" xlink:type="simple">OOL</abbrev>) 3.1× as long as posterior (= lateral) ocellus diameter; ratio of <abbrev xmlns:xlink="http://www.w3.org/1999/xlink" xlink:title="ocello-ocular line" id="ABBRID0EIMAI" xlink:type="simple">OOL</abbrev>: antero-posterior ocellar line (<abbrev xmlns:xlink="http://www.w3.org/1999/xlink" xlink:title="antero-posterior ocellar line" id="ABBRID0EMMAI" xlink:type="simple">AOL</abbrev>): postero-ocellar line (<abbrev xmlns:xlink="http://www.w3.org/1999/xlink" xlink:title="postero-ocellar line" id="ABBRID0EQMAI" xlink:type="simple">POL</abbrev>) = 25: 10: 14 (Fig. <xref ref-type="fig" rid="F2">2G</xref>). Eyes oval, sparsely setose; face with densely long setae; width/height ratio = 1.1; tentorial index = 0.4; clypeus oval with 12 long setae; malar space 0.1× as long as longitudinal eye diameter (Fig. <xref ref-type="fig" rid="F2">2D</xref>). Antenna 12-segmented; F1 equal to F2; F1 and F2 4.7× and 4.3× as long as their width at the middle, respectively; F1 with three longitudinal placodes and F2 with four longitudinal placodes (Fig. <xref ref-type="fig" rid="F2">2B, D</xref>). Maxillary palp with four palpomeres, labial palp with one palpomere.</p><p><bold><italic>Mesosoma</italic>.
              </bold> Mesoscutum with notaulices on anterolateral margin, effaced dorsally (Figs <xref ref-type="fig" rid="F2">2E</xref>, <xref ref-type="fig" rid="F6">6E</xref>). Dorsal surface smooth, with two rows of 9–10 long setae along the dorsolateral part of mesoscutum; scutellum nearly triangular, with 2 long setae on each side (Fig. <xref ref-type="fig" rid="F2">2E</xref>). The precoxal sulcus is weakly impressed on the anterior part of the mesopleuron (Fig. <xref ref-type="fig" rid="F6">6E</xref>). Propodeum areolated, areola length/width ratio = 1.1 (Fig. <xref ref-type="fig" rid="F2">2F</xref>). Pterostigma 2.4× as long as width; pterostigma 0.8× as long as vein R1 (= metacarpus); r and RS vein extended (Fig. <xref ref-type="fig" rid="F2">2J</xref>).</p><p><bold><italic>Leg</italic>.
              </bold> Hind femur slender, length/width ratio = 5.2; hind tibia length/width ratio = 11.6; hind femur: hind tibia: hind tarsus = 1: 1.6: 1.8 (Fig. <xref ref-type="fig" rid="F2">2L, K</xref>).</p><p><bold><italic>Metasoma</italic>.
              </bold> Petiole elongated, 3.1× as long as wide at spiracles; distinctly prominent central carinae, situated along the dorsal surface of the petiole, start at the anterior part and bifurcate near spiracles; dorsolateral part of petiole posterior of spiracles concave on each side (Fig. <xref ref-type="fig" rid="F2">2H, I</xref>). Ovipositor sheath slender and long, wide at base, curved downwards; ratio of ovipositor sheath length/width 3.1 at base and 8.8 at tip (Fig. <xref ref-type="fig" rid="F2">2K</xref>).</p><p><bold><italic>Colour</italic>.
              </bold> Antenna brown; scape and pedicel yellowish brown, F1 at least partly yellowish brown. Head and face black, clypeus with mouthparts yellowish brown. Mesosoma and metasoma brown; mesoscutum black; petiole brown. Legs pale brown with dark apices.</p></tp:treatment-sec><tp:treatment-sec sec-type="distribution" id="SECID0EAPAI"><title>Distribution.</title><p>South Korea.</p></tp:treatment-sec><tp:treatment-sec sec-type="etymology" id="SECID0EFPAI"><title>Etymology.</title><p><italic><tp:taxon-name><tp:taxon-name-part taxon-name-part-type="genus" reg="Lipolexis">Lipolexis</tp:taxon-name-part><tp:taxon-name-part taxon-name-part-type="species" reg="depressiceps">depressiceps</tp:taxon-name-part></tp:taxon-name></italic> sp. nov. is derived from the Latin words <italic>depressus</italic> (meaning pressed down or flattened) and <italic>ceps</italic> (meaning ‘head’), referring to its distinctly anteriorly depressed vertex in dorsal aspect.</p></tp:treatment-sec><tp:treatment-sec><!--Section generated to contain objects referenced in tp:taxon-treatment.--><fig id="F6" position="float" orientation="portrait"><object-id xmlns:xlink="http://www.w3.org/1999/xlink" content-type="doi" xlink:type="simple">10.3897/zookeys.1245.138802.figure6</object-id><object-id xmlns:xlink="http://www.w3.org/1999/xlink" content-type="zenodo_dep_id" xlink:type="simple">16021136</object-id><object-id xmlns:xlink="http://www.w3.org/1999/xlink" content-type="arpha" xlink:type="simple">EFB3935A-5B0F-5C2A-9921-3E3695B42137</object-id><label>Figure 6.</label><caption><p>Lateral aspect of mesosoma. <bold>A.</bold><italic><tp:taxon-name><tp:taxon-name-part taxon-name-part-type="genus" reg="Lipolexis">Lipolexis</tp:taxon-name-part><tp:taxon-name-part taxon-name-part-type="species" reg="depressiceps">depressiceps</tp:taxon-name-part></tp:taxon-name></italic> sp. nov.; <bold>B.</bold><italic><tp:taxon-name><tp:taxon-name-part taxon-name-part-type="genus" reg="Lipolexis">L.</tp:taxon-name-part><tp:taxon-name-part taxon-name-part-type="species" reg="sulcata">sulcata</tp:taxon-name-part></tp:taxon-name></italic> sp. nov.; <bold>C.</bold><italic><tp:taxon-name><tp:taxon-name-part taxon-name-part-type="genus" reg="Lipolexis">L.</tp:taxon-name-part><tp:taxon-name-part taxon-name-part-type="species" reg="longipetiolata">longipetiolata</tp:taxon-name-part></tp:taxon-name></italic> sp. nov.; <bold>D.</bold><italic><tp:taxon-name><tp:taxon-name-part taxon-name-part-type="genus" reg="Lipolexis">L.</tp:taxon-name-part><tp:taxon-name-part taxon-name-part-type="species" reg="peregrina">peregrina</tp:taxon-name-part></tp:taxon-name></italic>.</p></caption><graphic xmlns:xlink="http://www.w3.org/1999/xlink" xlink:href="zookeys-1245-323_article-138802__-g006.jpg" position="float" orientation="portrait" xlink:type="simple" id="oo_1374425.jpg"><uri content-type="original_file" xlink:type="simple">https://binary.pensoft.net/fig/1374425</uri></graphic></fig></tp:treatment-sec></tp:taxon-treatment>
