# Supplementary material for: ﻿Three new species and a new record of the genus Lipolexis (Hymenoptera, Braconidae, Aphidiinae) from South Korea
Source: Zookeys. 2025 Jul 15;1245:323–42. doi: 10.3897/zookeys.1245.138802 (PMC12284590; doi:10.3897/zookeys.1245.138802)
Supplement: XML Treatment for Lipolexis sulcata [file zookeys.1245.138802-treatment3.xml]

<!DOCTYPE tp:taxon-treatment
  PUBLIC "-//TaxonX//DTD Taxonomic Treatment Publishing DTD v0 20100105//EN" "tax-treatment-NSO.dtd">
<tp:taxon-treatment xmlns:tp="http://www.plazi.org/taxpub"><tp:treatment-meta><kwd-group><label>Taxon classification</label><kwd>
                <named-content content-type="kingdom">Animalia</named-content>
              </kwd><kwd>
                <named-content content-type="order">Hymenoptera</named-content>
              </kwd><kwd>
                <named-content content-type="family">Braconidae</named-content>
              </kwd></kwd-group><mixed-citation publication-type="journal"><person-group><name><surname>Kim</surname><given-names>Sangjin</given-names></name><name><surname>Sohn</surname><given-names>JuHyeong</given-names></name><name><surname>Kim</surname><given-names>Hyojoong</given-names></name></person-group><article-title>﻿Three new species and a new record of the genus <italic><tp:taxon-name><tp:taxon-name-part taxon-name-part-type="genus" reg="Lipolexis">Lipolexis</tp:taxon-name-part></tp:taxon-name></italic> (<tp:taxon-name><tp:taxon-name-part taxon-name-part-type="order">Hymenoptera</tp:taxon-name-part></tp:taxon-name>, <tp:taxon-name><tp:taxon-name-part taxon-name-part-type="family">Braconidae</tp:taxon-name-part></tp:taxon-name>, <tp:taxon-name><tp:taxon-name-part taxon-name-part-type="subfamily">Aphidiinae</tp:taxon-name-part></tp:taxon-name>) from South Korea</article-title><source>Zookeys</source><day>15</day><month>07</month><year>2025</year><volume>1245</volume><fpage>323</fpage><lpage>342</lpage><pub-id pub-id-type="doi">10.3897/zookeys.1245.138802</pub-id></mixed-citation></tp:treatment-meta><tp:nomenclature><label>﻿</label><tp:taxon-name>
              <object-id xmlns:xlink="http://www.w3.org/1999/xlink" content-type="arpha" xlink:type="simple">DD04DE8B-9114-5479-818F-ECA4AFFBB295</object-id>
              <tp:taxon-name-part taxon-name-part-type="genus" reg="Lipolexis">Lipolexis</tp:taxon-name-part>
              <tp:taxon-name-part taxon-name-part-type="species" reg="sulcata">sulcata</tp:taxon-name-part>
              <object-id xmlns:xlink="http://www.w3.org/1999/xlink" content-type="zoobank" xlink:type="simple">https://zoobank.org/3824E14E-3998-42F1-8692-B731AF283E8E</object-id>
            </tp:taxon-name><tp:taxon-authority>S. Kim &amp; H. Kim</tp:taxon-authority><tp:taxon-status xmlns:xlink="http://www.w3.org/1999/xlink" xlink:type="simple">sp. nov.</tp:taxon-status><xref ref-type="fig" rid="F3">Figs 3A–M</xref><xref ref-type="fig" rid="F6">, 6F</xref></tp:nomenclature><tp:treatment-sec sec-type="type material" id="SECID0EMRAI"><title>Type material.</title><p><bold><italic>Holotype</italic></bold>: South Korea • ♀; 1549, Chusan-ri, Ongnyong-myeon, Gwangyang-si, Jeollanam-do; <named-content xmlns:xlink="http://www.w3.org/1999/xlink" content-type="dwc:verbatimCoordinates" xlink:type="simple"><named-content content-type="geo-json" specific-use="{&#34;type&#34;:&#34;Point&#34;,&#34;coordinates&#34;:[126.600000,35.030000]}" id="NCID0E1RAI" xlink:type="simple">35°01.8'N, 126°36'E</named-content></named-content>; 12–27 Oct. 2019 by malais trap; leg. S. Kim; GenBank: <ext-link xmlns:xlink="http://www.w3.org/1999/xlink" xlink:href="PV165859" ext-link-type="gen" xlink:type="simple">PV165859</ext-link> (Ap23018). <bold><italic>Paratype</italic></bold>: South korea • 1♀; same location as for holotype; 24 Sep. – 08 Oct. 2019 by Malaise trap; leg. S. Kim; GenBank: <ext-link xmlns:xlink="http://www.w3.org/1999/xlink" xlink:href="PV165860" ext-link-type="gen" xlink:type="simple">PV165860</ext-link> (Ap23022).</p></tp:treatment-sec><tp:treatment-sec sec-type="diagnosis" id="SECID0EMSAI"><title>Diagnosis.</title><p>In some morphological characters (number of antennal segments, maxillary palps, and labial palps, central carinae of dorsal petiole), <italic><tp:taxon-name><tp:taxon-name-part taxon-name-part-type="genus" reg="Lipolexis">Lipolexis</tp:taxon-name-part><tp:taxon-name-part taxon-name-part-type="species" reg="sternaulata">sternaulata</tp:taxon-name-part></tp:taxon-name></italic> sp. nov. is similar to the other three <italic><tp:taxon-name><tp:taxon-name-part taxon-name-part-type="genus" reg="Lipolexis"/><tp:taxon-name-part taxon-name-part-type="species" reg="gracilis">gracilis</tp:taxon-name-part></tp:taxon-name></italic> group species, <italic><tp:taxon-name><tp:taxon-name-part taxon-name-part-type="genus" reg="Lipolexis">L.</tp:taxon-name-part><tp:taxon-name-part taxon-name-part-type="species" reg="gracilis">gracilis</tp:taxon-name-part></tp:taxon-name></italic>, <italic><tp:taxon-name><tp:taxon-name-part taxon-name-part-type="genus" reg="Lipolexis">L.</tp:taxon-name-part><tp:taxon-name-part taxon-name-part-type="species" reg="pelopsi">pelopsi</tp:taxon-name-part></tp:taxon-name></italic>, and <italic><tp:taxon-name><tp:taxon-name-part taxon-name-part-type="genus" reg="Lipolexis">L.</tp:taxon-name-part><tp:taxon-name-part taxon-name-part-type="species" reg="depressiceps">depressiceps</tp:taxon-name-part></tp:taxon-name></italic> sp. nov. However, it clearly differs from them in having distinctly developed sternaulus (= precoxal sulcus) on the anterior part of the mesopleuron, not reaching the metapleuron (while weakly impressed in other species), shorter tibia than <italic><tp:taxon-name><tp:taxon-name-part taxon-name-part-type="genus" reg="Lipolexis">L.</tp:taxon-name-part><tp:taxon-name-part taxon-name-part-type="species" reg="gracilis">gracilis</tp:taxon-name-part></tp:taxon-name></italic> and <italic><tp:taxon-name><tp:taxon-name-part taxon-name-part-type="genus" reg="Lipolexis">L.</tp:taxon-name-part><tp:taxon-name-part taxon-name-part-type="species" reg="pelopsi">pelopsi</tp:taxon-name-part></tp:taxon-name></italic> (length/maximum length ratio = 8.6, while 14.0 and 17.4 in <italic><tp:taxon-name><tp:taxon-name-part taxon-name-part-type="genus" reg="Lipolexis">L.</tp:taxon-name-part><tp:taxon-name-part taxon-name-part-type="species" reg="gracilis">gracilis</tp:taxon-name-part></tp:taxon-name></italic> &amp; <italic><tp:taxon-name><tp:taxon-name-part taxon-name-part-type="genus" reg="Lipolexis">L.</tp:taxon-name-part><tp:taxon-name-part taxon-name-part-type="species" reg="pelopsi">pelopsi</tp:taxon-name-part></tp:taxon-name></italic>), elongated ovipositor sheath (length/ width ratio = 3.2–4.0 at base and 9.7–10.6 at tip, while 3.1 at base and 9.1 at tip in <italic><tp:taxon-name><tp:taxon-name-part taxon-name-part-type="genus" reg="Lipolexis">L.</tp:taxon-name-part><tp:taxon-name-part taxon-name-part-type="species" reg="pelopsi">pelopsi</tp:taxon-name-part></tp:taxon-name></italic>, 2.9 at base and 9.6 at tip in <italic><tp:taxon-name><tp:taxon-name-part taxon-name-part-type="genus" reg="Lipolexis">L.</tp:taxon-name-part><tp:taxon-name-part taxon-name-part-type="species" reg="gracilis">gracilis</tp:taxon-name-part></tp:taxon-name></italic> and 3.1 at base and 8.8 at tip in <italic><tp:taxon-name><tp:taxon-name-part taxon-name-part-type="genus" reg="Lipolexis">L.</tp:taxon-name-part><tp:taxon-name-part taxon-name-part-type="species" reg="depressiceps">depressiceps</tp:taxon-name-part></tp:taxon-name></italic> sp. nov.), and elongated pterostigma (length/width ratio= 2.6–2.7, while 2.3–2.6 in other species).</p></tp:treatment-sec><tp:treatment-sec sec-type="description" id="SECID0EVWAI"><title>Description.</title><p><bold>Female.</bold> Length of body about 2.4 mm (Fig. <xref ref-type="fig" rid="F3">3A</xref>). Length of forewing 1.3 mm (Fig. <xref ref-type="fig" rid="F3">3K</xref>).</p><fig id="F3" position="float" orientation="portrait"><object-id xmlns:xlink="http://www.w3.org/1999/xlink" content-type="doi" xlink:type="simple">10.3897/zookeys.1245.138802.figure3</object-id><object-id xmlns:xlink="http://www.w3.org/1999/xlink" content-type="zenodo_dep_id" xlink:type="simple">16021124</object-id><object-id xmlns:xlink="http://www.w3.org/1999/xlink" content-type="arpha" xlink:type="simple">0B5982D8-E60A-5F66-BAD7-364368A3DE43</object-id><label>Figure 3.</label><caption><p><italic><tp:taxon-name><tp:taxon-name-part taxon-name-part-type="genus" reg="Lipolexis">Lipolexis</tp:taxon-name-part><tp:taxon-name-part taxon-name-part-type="species" reg="sulcata">sulcata</tp:taxon-name-part></tp:taxon-name></italic> sp. nov. <bold>A.</bold> Habitus; <bold>B.</bold> Antenna; <bold>C.</bold> F1 and F2; <bold>D.</bold> Head; <bold>E.</bold> Mesoscutum; <bold>F.</bold> Propodeum; <bold>G.</bold> Dorsal aspect of head; <bold>H.</bold> Dorsal aspect of petiole; <bold>I.</bold> Lateral aspect of petiole; <bold>J.</bold> Forewing; <bold>K.</bold> Ovipositor; <bold>L.</bold> Hind femur and tibia; <bold>M.</bold> Hind tarsus.</p></caption><graphic xmlns:xlink="http://www.w3.org/1999/xlink" xlink:href="zookeys-1245-323_article-138802__-g003.jpg" position="float" orientation="portrait" xlink:type="simple" id="oo_1374422.jpg"><uri content-type="original_file" xlink:type="simple">https://binary.pensoft.net/fig/1374422</uri></graphic></fig><p><bold><italic>Head</italic>.
              </bold> Width of head 1.5× its maximum length in dorsal aspect; occipital carina gently concave; head 1.3× wider than mesosoma, with sparse long setae; eye 1.6× as long as temple in dorsal aspect; <abbrev xmlns:xlink="http://www.w3.org/1999/xlink" xlink:title="ocello-ocular line" id="ABBRID0E5YAI" xlink:type="simple">OOL</abbrev> 3.1× as long as posterior ocellus diameter; ratio of <abbrev xmlns:xlink="http://www.w3.org/1999/xlink" xlink:title="ocello-ocular line" id="ABBRID0ECZAI" xlink:type="simple">OOL</abbrev>: <abbrev xmlns:xlink="http://www.w3.org/1999/xlink" xlink:title="antero-posterior ocellar line" id="ABBRID0EGZAI" xlink:type="simple">AOL</abbrev>: <abbrev xmlns:xlink="http://www.w3.org/1999/xlink" xlink:title="postero-ocellar line" id="ABBRID0EKZAI" xlink:type="simple">POL</abbrev> = 26: 10: 10 (Fig. <xref ref-type="fig" rid="F3">3G</xref>). Eyes oval, sparsely setose; face with sparse long setae; width/height ratio= 1.2; densely long setae around antennal socket; tentorial index= 0.3; clypeus oval and with 7 long setae; malar space 0.2× as long as longitudinal eye diameter (Fig. <xref ref-type="fig" rid="F3">3D</xref>). Antenna 12-segmented ; F1 equal to F2; F1 and F2 3.4–3.6× and 3.5–3.8× as long as their width at the middle, respectively; F1 and F2 with three longitudinal placodes (Fig. <xref ref-type="fig" rid="F3">3B, C</xref>). Maxillary palp with four palpomeres, labial palp with one palpomere.</p><p><bold><italic>Mesosoma</italic>.
              </bold> Mesoscutum with notaulices on anterolateral margin, effaced dorsally (Figs <xref ref-type="fig" rid="F3">3E</xref>, <xref ref-type="fig" rid="F6">6F</xref>). Dorsal surface smooth, with two rows of 6–8 long setae along the dorsolateral part of mesoscutum, respectively; scutellum nearly triangular, with three and four long setae on each side (Fig. <xref ref-type="fig" rid="F3">3E</xref>). The precoxal sulcus is present on the anterior part of the mesopleuron, not reaching the metapleuron (Fig. <xref ref-type="fig" rid="F6">6F</xref>). Propodeum areolated, areola length/width ratio= 1.3 (Fig. <xref ref-type="fig" rid="F3">3F</xref>). Pterostigma 2.6–2.7× as long as width; Pterostigma 1.1× as long as vein R1 (= metacarpus); r and RS vein extended (Fig. <xref ref-type="fig" rid="F3">3J</xref>).</p><p><bold><italic>Leg</italic>.
              </bold> Hind femur length/width ratio = 4.3; hind tibia length/width ratio = 11.3; hind femur: hind tibia: hind tarsus = 1: 1.6: 1.7 (Fig. <xref ref-type="fig" rid="F3">3L, M</xref>).</p><p><bold><italic>Metasoma</italic>.
              </bold> Petiole elongated, wide at base, slightly narrowing towards the apex; 3.1–3.3× as long as wide at spiracles; distinctly prominent central carinae, situated along the dorsal surface of the petiole, and bifurcate near of spiracles; dorsolateral part of posterior spiracles is concave on each side (Fig. <xref ref-type="fig" rid="F3">3H, I</xref>). Ovipositor sheath elongated, wide at base, curved downwards; ratio of ovipositor sheath length/width = 3.2–4.0 at base and 9.7–10.6 at tip (Fig. <xref ref-type="fig" rid="F3">3K</xref>).</p><p><bold><italic>Colour</italic>.
              </bold> Antenna brown; scape and pedicel yellowish brown, F1 yellowish brown at least basal 1/3 partly yellowish brown, gradually brown to apex. Head, face and clypeus with mouthparts pale brown. Mesosoma pale brown and metasoma brown; mesoscutum brown; petiole pale brown. Legs pale brown with dark apices.</p></tp:treatment-sec><tp:treatment-sec sec-type="distribution" id="SECID0E12AI"><title>Distribution.</title><p>South Korea.</p></tp:treatment-sec><tp:treatment-sec sec-type="etymology" id="SECID0E62AI"><title>Etymology.</title><p><italic><tp:taxon-name><tp:taxon-name-part taxon-name-part-type="genus" reg="Lipolexis">Lipolexis</tp:taxon-name-part><tp:taxon-name-part taxon-name-part-type="species" reg="sternaulata">sternaulata</tp:taxon-name-part></tp:taxon-name></italic> sp. nov. is derived from the Latinised form of the precoxal sulcus, referring to its distinctly developed precoxal sulcus on the mesopleuron.</p></tp:treatment-sec><tp:treatment-sec><!--Section generated to contain objects referenced in tp:taxon-treatment.--><fig id="F6" position="float" orientation="portrait"><object-id xmlns:xlink="http://www.w3.org/1999/xlink" content-type="doi" xlink:type="simple">10.3897/zookeys.1245.138802.figure6</object-id><object-id xmlns:xlink="http://www.w3.org/1999/xlink" content-type="zenodo_dep_id" xlink:type="simple">16021136</object-id><object-id xmlns:xlink="http://www.w3.org/1999/xlink" content-type="arpha" xlink:type="simple">EFB3935A-5B0F-5C2A-9921-3E3695B42137</object-id><label>Figure 6.</label><caption><p>Lateral aspect of mesosoma. <bold>A.</bold><italic><tp:taxon-name><tp:taxon-name-part taxon-name-part-type="genus" reg="Lipolexis">Lipolexis</tp:taxon-name-part><tp:taxon-name-part taxon-name-part-type="species" reg="depressiceps">depressiceps</tp:taxon-name-part></tp:taxon-name></italic> sp. nov.; <bold>B.</bold><italic><tp:taxon-name><tp:taxon-name-part taxon-name-part-type="genus" reg="Lipolexis">L.</tp:taxon-name-part><tp:taxon-name-part taxon-name-part-type="species" reg="sulcata">sulcata</tp:taxon-name-part></tp:taxon-name></italic> sp. nov.; <bold>C.</bold><italic><tp:taxon-name><tp:taxon-name-part taxon-name-part-type="genus" reg="Lipolexis">L.</tp:taxon-name-part><tp:taxon-name-part taxon-name-part-type="species" reg="longipetiolata">longipetiolata</tp:taxon-name-part></tp:taxon-name></italic> sp. nov.; <bold>D.</bold><italic><tp:taxon-name><tp:taxon-name-part taxon-name-part-type="genus" reg="Lipolexis">L.</tp:taxon-name-part><tp:taxon-name-part taxon-name-part-type="species" reg="peregrina">peregrina</tp:taxon-name-part></tp:taxon-name></italic>.</p></caption><graphic xmlns:xlink="http://www.w3.org/1999/xlink" xlink:href="zookeys-1245-323_article-138802__-g006.jpg" position="float" orientation="portrait" xlink:type="simple" id="oo_1374425.jpg"><uri content-type="original_file" xlink:type="simple">https://binary.pensoft.net/fig/1374425</uri></graphic></fig></tp:treatment-sec></tp:taxon-treatment>
