# Supplementary material for: ﻿Three new species and a new record of the genus Lipolexis (Hymenoptera, Braconidae, Aphidiinae) from South Korea
Source: Zookeys. 2025 Jul 15;1245:323–42. doi: 10.3897/zookeys.1245.138802 (PMC12284590; doi:10.3897/zookeys.1245.138802)
Supplement: XML Treatment for Lipolexis peregrina [file zookeys.1245.138802-treatment5.xml]

<!DOCTYPE tp:taxon-treatment
  PUBLIC "-//TaxonX//DTD Taxonomic Treatment Publishing DTD v0 20100105//EN" "tax-treatment-NSO.dtd">
<tp:taxon-treatment xmlns:tp="http://www.plazi.org/taxpub"><tp:treatment-meta><kwd-group><label>Taxon classification</label><kwd>
                <named-content content-type="kingdom">Animalia</named-content>
              </kwd><kwd>
                <named-content content-type="order">Hymenoptera</named-content>
              </kwd><kwd>
                <named-content content-type="family">Braconidae</named-content>
              </kwd></kwd-group><mixed-citation publication-type="journal"><person-group><name><surname>Kim</surname><given-names>Sangjin</given-names></name><name><surname>Sohn</surname><given-names>JuHyeong</given-names></name><name><surname>Kim</surname><given-names>Hyojoong</given-names></name></person-group><article-title>﻿Three new species and a new record of the genus <italic><tp:taxon-name><tp:taxon-name-part taxon-name-part-type="genus" reg="Lipolexis">Lipolexis</tp:taxon-name-part></tp:taxon-name></italic> (<tp:taxon-name><tp:taxon-name-part taxon-name-part-type="order">Hymenoptera</tp:taxon-name-part></tp:taxon-name>, <tp:taxon-name><tp:taxon-name-part taxon-name-part-type="family">Braconidae</tp:taxon-name-part></tp:taxon-name>, <tp:taxon-name><tp:taxon-name-part taxon-name-part-type="subfamily">Aphidiinae</tp:taxon-name-part></tp:taxon-name>) from South Korea</article-title><source>Zookeys</source><day>15</day><month>07</month><year>2025</year><volume>1245</volume><fpage>323</fpage><lpage>342</lpage><pub-id pub-id-type="doi">10.3897/zookeys.1245.138802</pub-id></mixed-citation></tp:treatment-meta><tp:nomenclature><label>﻿</label><tp:taxon-name>
              <object-id xmlns:xlink="http://www.w3.org/1999/xlink" content-type="arpha" xlink:type="simple">8228C8F2-7947-581A-B32E-172B0A60521B</object-id>
              <tp:taxon-name-part taxon-name-part-type="genus" reg="Lipolexis">Lipolexis</tp:taxon-name-part>
              <tp:taxon-name-part taxon-name-part-type="species" reg="peregrina">peregrina</tp:taxon-name-part>
            </tp:taxon-name><tp:taxon-authority>Tomanović &amp; Kocić, 2020</tp:taxon-authority><xref ref-type="fig" rid="F5">Figs 5A–M</xref><xref ref-type="fig" rid="F6">, 6H</xref><tp:nomenclature-citation-list><tp:nomenclature-citation><tp:taxon-name>
                  <tp:taxon-name-part taxon-name-part-type="genus" reg="Lipolexis">Lipolexis</tp:taxon-name-part>
                  <tp:taxon-name-part taxon-name-part-type="species" reg="peregrinus">peregrinus</tp:taxon-name-part>
                </tp:taxon-name><comment>Tomanović &amp; Kocić, 2020: 667.</comment></tp:nomenclature-citation></tp:nomenclature-citation-list></tp:nomenclature><tp:treatment-sec sec-type="Specimen examined" id="SECID0E4LBI"><title>Specimen examined.</title><p>South Korea • 1♀; 666-53, Miwon-ri, Miwon-myeon, Sangdang-gu, Cheongju-si, Chungcheongbuk-do; <named-content xmlns:xlink="http://www.w3.org/1999/xlink" content-type="dwc:verbatimCoordinates" xlink:type="simple"><named-content content-type="geo-json" specific-use="{&#34;type&#34;:&#34;Point&#34;,&#34;coordinates&#34;:[127.650000,36.616667]}" id="NCID0EGMBI" xlink:type="simple">36°37'N, 127°39'E</named-content></named-content>; 30 Jun. – 15 Jul. 2015. by malais trap; leg. S. Kim; GenBank: <ext-link xmlns:xlink="http://www.w3.org/1999/xlink" xlink:href="PV165855" ext-link-type="gen" xlink:type="simple">PV165855</ext-link> (Ap23009) • 1♀; 852, Hyanggyo-ri, Cheongung-myeon, Imsil-gun, Jeonbuk-do; <named-content xmlns:xlink="http://www.w3.org/1999/xlink" content-type="dwc:verbatimCoordinates" xlink:type="simple"><named-content content-type="geo-json" specific-use="{&#34;type&#34;:&#34;Point&#34;,&#34;coordinates&#34;:[127.200000,35.581667]}" id="NCID0ETMBI" xlink:type="simple">35°34.9'N, 127°12'E</named-content></named-content>; 07 Jun. 2019; leg. S. Kim; GenBank: <ext-link xmlns:xlink="http://www.w3.org/1999/xlink" xlink:href="PV165857" ext-link-type="gen" xlink:type="simple">PV165857</ext-link> (AP23017) •1♀; 1549, Chusan-ri, Ongnyong-myeon, Gwangyang-si, Jeollanam-do; <named-content xmlns:xlink="http://www.w3.org/1999/xlink" content-type="dwc:verbatimCoordinates" xlink:type="simple"><named-content content-type="geo-json" specific-use="{&#34;type&#34;:&#34;Point&#34;,&#34;coordinates&#34;:[126.600000,35.030000]}" id="NCID0EANBI" xlink:type="simple">35°01.8'N, 126°36'E</named-content></named-content>; 24 Sep.– 08 Oct. 2019 by malais trap; leg. S. Kim; GenBank: <ext-link xmlns:xlink="http://www.w3.org/1999/xlink" xlink:href="PV165856" ext-link-type="gen" xlink:type="simple">PV165856</ext-link> (Ap23021).</p></tp:treatment-sec><tp:treatment-sec sec-type="redescription" id="SECID0EKNBI"><title>Redescription.</title><p><bold>Female.</bold> Length of body about 2.1mm (Fig. <xref ref-type="fig" rid="F5">5A</xref>). Length of forewing 1.3 mm (Fig. <xref ref-type="fig" rid="F5">5J</xref>).</p><fig id="F5" position="float" orientation="portrait"><object-id xmlns:xlink="http://www.w3.org/1999/xlink" content-type="doi" xlink:type="simple">10.3897/zookeys.1245.138802.figure5</object-id><object-id xmlns:xlink="http://www.w3.org/1999/xlink" content-type="zenodo_dep_id" xlink:type="simple">16021132</object-id><object-id xmlns:xlink="http://www.w3.org/1999/xlink" content-type="arpha" xlink:type="simple">2E297EE7-01A0-587B-905A-00B4BF71941B</object-id><label>Figure 5.</label><caption><p><italic><tp:taxon-name><tp:taxon-name-part taxon-name-part-type="genus" reg="Lipolexis">Lipolexis</tp:taxon-name-part><tp:taxon-name-part taxon-name-part-type="species" reg="peregrina">peregrina</tp:taxon-name-part></tp:taxon-name></italic> Tomanović &amp; Kocić, 2020. <bold>A.</bold> Habitus; <bold>B.</bold> Antenna; <bold>C.</bold> F1 and F2; <bold>D.</bold> Head; <bold>E.</bold> Mesoscutum; <bold>F.</bold> Propodeum; <bold>G.</bold> Dorsal aspect of head; <bold>H.</bold> Dorsal aspect of petiole; <bold>I.</bold> Lateral aspect of petiole; <bold>J.</bold> Forewing; <bold>K.</bold> Ovipositor; <bold>L.</bold> Hind femur and tibia; <bold>M.</bold> Hind tarsus.</p></caption><graphic xmlns:xlink="http://www.w3.org/1999/xlink" xlink:href="zookeys-1245-323_article-138802__-g005.jpg" position="float" orientation="portrait" xlink:type="simple" id="oo_1374424.jpg"><uri content-type="original_file" xlink:type="simple">https://binary.pensoft.net/fig/1374424</uri></graphic></fig><fig id="F6" position="float" orientation="portrait"><object-id xmlns:xlink="http://www.w3.org/1999/xlink" content-type="doi" xlink:type="simple">10.3897/zookeys.1245.138802.figure6</object-id><object-id xmlns:xlink="http://www.w3.org/1999/xlink" content-type="zenodo_dep_id" xlink:type="simple">16021136</object-id><object-id xmlns:xlink="http://www.w3.org/1999/xlink" content-type="arpha" xlink:type="simple">EFB3935A-5B0F-5C2A-9921-3E3695B42137</object-id><label>Figure 6.</label><caption><p>Lateral aspect of mesosoma. <bold>A.</bold><italic><tp:taxon-name><tp:taxon-name-part taxon-name-part-type="genus" reg="Lipolexis">Lipolexis</tp:taxon-name-part><tp:taxon-name-part taxon-name-part-type="species" reg="depressiceps">depressiceps</tp:taxon-name-part></tp:taxon-name></italic> sp. nov.; <bold>B.</bold><italic><tp:taxon-name><tp:taxon-name-part taxon-name-part-type="genus" reg="Lipolexis">L.</tp:taxon-name-part><tp:taxon-name-part taxon-name-part-type="species" reg="sulcata">sulcata</tp:taxon-name-part></tp:taxon-name></italic> sp. nov.; <bold>C.</bold><italic><tp:taxon-name><tp:taxon-name-part taxon-name-part-type="genus" reg="Lipolexis">L.</tp:taxon-name-part><tp:taxon-name-part taxon-name-part-type="species" reg="longipetiolata">longipetiolata</tp:taxon-name-part></tp:taxon-name></italic> sp. nov.; <bold>D.</bold><italic><tp:taxon-name><tp:taxon-name-part taxon-name-part-type="genus" reg="Lipolexis">L.</tp:taxon-name-part><tp:taxon-name-part taxon-name-part-type="species" reg="peregrina">peregrina</tp:taxon-name-part></tp:taxon-name></italic>.</p></caption><graphic xmlns:xlink="http://www.w3.org/1999/xlink" xlink:href="zookeys-1245-323_article-138802__-g006.jpg" position="float" orientation="portrait" xlink:type="simple" id="oo_1374425.jpg"><uri content-type="original_file" xlink:type="simple">https://binary.pensoft.net/fig/1374425</uri></graphic></fig><p><bold><italic>Head</italic>.
              </bold> Width of head 1.5× its maximum length in dorsal aspect; occipital carina broad and moderately concave anteriorly; maximum head length 1.3× as long as its minimum length; head 1.2× wider that mesosoma, with sparse long setae; eye 1.7× as long as temple in dorsal aspect; <abbrev xmlns:xlink="http://www.w3.org/1999/xlink" xlink:title="ocello-ocular line" id="ABBRID0EURBI" xlink:type="simple">OOL</abbrev> 3.0× as long as posterior ocellus diameter; ratio of <abbrev xmlns:xlink="http://www.w3.org/1999/xlink" xlink:title="ocello-ocular line" id="ABBRID0EYRBI" xlink:type="simple">OOL</abbrev>: <abbrev xmlns:xlink="http://www.w3.org/1999/xlink" xlink:title="antero-posterior ocellar line" id="ABBRID0E3RBI" xlink:type="simple">AOL</abbrev>: <abbrev xmlns:xlink="http://www.w3.org/1999/xlink" xlink:title="postero-ocellar line" id="ABBRID0EASBI" xlink:type="simple">POL</abbrev> = 17: 10: 7 (Fig. <xref ref-type="fig" rid="F5">5G</xref>). Eyes oval, sparsely setose; face densely long setose, width/height ratio = 1.3; tentorial index = 0.32; clypeus oval and with 8 setae; malar space 0.2× as long as longitudinal eye diameter (Fig. <xref ref-type="fig" rid="F5">5D</xref>). Antenna 12-segmented; F1 subequal to F2 (F2 0.9 to 1.1× as long as F1); F1 and F2 3.1–3.8× and 3.4–3.6× as long as their width at the middle, respectively; F1 and F2 with two and three longitudinal placodes, respectively (Fig. <xref ref-type="fig" rid="F5">5B, C</xref>). Maxillary palp with three palpomeres, labial palp with one palpomere.</p><p><bold><italic>Mesosoma</italic>.
              </bold> Mesoscutum with notauli on anterolateral margin, effaced dorsally; The precoxal sulcus is weakly impressed on the anterior part of the mesopleuron (Figs <xref ref-type="fig" rid="F5">5E</xref>, <xref ref-type="fig" rid="F6">6H</xref>). Dorsal surface smooth, with two rows of four or five long setae along the dorsolateral part of mesoscutum; scutellum nearly triangular, with two long setae on each side (Fig. <xref ref-type="fig" rid="F5">5E</xref>). Propodeum areolated, areola length/width ratio = 1.2 (Fig. <xref ref-type="fig" rid="F5">5F</xref>). Pterostigma 2.5–2.7× as long as width; pterostigma 0.8–0.9× as long as vein R1 (= metacarpus); r and RS vein extended (Fig. <xref ref-type="fig" rid="F5">5J</xref>).</p><p><bold><italic>Leg</italic>.
              </bold> Hind femur length/width ratio= 5.0; hind tibia length/width ratio = 11.0; hind femur: hind tibia: hind tarsus = 1: 1.6: 1.7 (Fig. <xref ref-type="fig" rid="F5">5L, M</xref>).</p><p><bold><italic>Metasoma</italic>.
              </bold> Petiole elongated, 3.1–3.3× as long as wide at spiracles; distinctly prominent central carinae, situated along the dorsal surface of the petiole, start at the anterior part and bifurcate near spiracles; dorsolateral part of posterior spiracles concave on each side (Fig. <xref ref-type="fig" rid="F5">5H, I</xref>). Ovipositor sheath slender and long, wide at base, curved downwards; ratio of ovipositor sheath width/length 3.0 (2.9–3.1) at base and 8.5 (7.9–9.3) at tip (Fig. <xref ref-type="fig" rid="F5">5K</xref>).</p><p><bold><italic>Colour</italic>.
              </bold> Antenna brown; scape and pedicel brown, F1 entirely or at least partly pale brown. Head and face dark brown, clypeus with mouthparts pale brown. Mesosoma and metasoma brown; mesoscutum dark brown; petiole pale brown. Legs pale brown with dark apices.</p></tp:treatment-sec><tp:treatment-sec sec-type="distribution" id="SECID0EMUBI"><title>Distribution.</title><p>Europe (Spain and Slovenia) and Oriental region (China, Japan [from GenBank], and South Korea).</p></tp:treatment-sec></tp:taxon-treatment>
